# Supplementary material for: Prevalence and antibiotic resistance of Staphylococcus aureus associated with a college-aged cohort: life-style factors that contribute to nasal carriage
Source: Front Cell Infect Microbiol. 2023 Jun 27;13:1195758. doi: 10.3389/fcimb.2023.1195758 (PMC10333693; doi:10.3389/fcimb.2023.1195758)
Supplement: Supplementary file 2 [file DataSheet_2.xlsx]

## Sheet: Sheet1
Sample Number	Race	College	Sports and Equipment	Staph Exposure	Musical Instrument Usage	Housing	Gym Time	Sheet Change	Gender	Tobacco Usage	Weekday Sleep	Weekend Sleep Offset	Healthcare Exposure	Antibiotics Exposure	Bathroom-Mates	Piercings and Tats	Shave or Makeup	Age	Public Transport Usage	Pet Exposure	species	Sample Number	Penicillin Resistance	Methicillin Resistance	Trimethoprim Resistance	Tetracycline Resistance
1	White	ENHS	Equipment	No	No	On-Campus	195	4	F	0	5.5	3	0	3	3.5	1.5	1.5	20	0	5		1
2	White	ENHS	Equipment	Lived with	Face	Dorm	195	3	F	0	6.5	4	0	0	7.5	0	7.5	18	0	25		2
3	White	BARNEY	No-equipment	No	No	On-Campus	225	3	M	0	7.5	2	30	1	0	0	1.5	22	0	0		3
4	Asian	ENHS	Equipment	No	Non-Face	Dorm	225	3	F	0	7.5	4	3	1	3.5	1.5	5.5	20	1.5	5		4
5	White	ENHS	Equipment	No	No	On-Campus	225	4	F	0	5.5	2	10	4	3.5	7.5	1.5	19	0	25		5
6	White	ENHS	Equipment	No	No	Dorm	225	3	F	0	7.5	0	0	0	3.5	1.5	1.5	20	0	0	S. haemolyticus	6
7	Black	A&S	Shared	No	No	Dorm	195	4	M	0	6.5	2	3	0	5.5	0	1.5	19	0	5		7
8	White	ENHS	Non-Contact	No	No	Dorm	75	4	F	0	8.5	2	3	1	7.5	0	0	18	0	15		8
9	White	A&S	Equipment	No	No	Dorm	195	3	F	0	5.5	0	3	2	7.5	1.5	0	19	0	5		9
10	White	BARNEY	Shared	No	No	Dorm	195	3	F	4	5.5	3	3	1	7.5	0	1.5	18	0	5		10
11	White	BARNEY	Shared	No	No	Dorm	195	3	F	0	5.5	2	0	0	3.5	0	0	18	0	0		11
12	White	ENHS	No	No	No	Dorm	225	3	F	0	6.5	0	0	1	5.5	0	1.5	18	0	15	S. aureus	12	YES
13	White	ENHS	No-equipment	No	No	On-Campus	195	2	M	4	7.5	3	3	4	5.5	0	1.5	20	0	5		13
14	White	A&S	Equipment	No	Face	On-Campus	135	4	F	0	7.5	3	3	4	3.5	0	1.5	19	0	15		14
15	White	ENHS	Equipment	No	No	On-Campus	135	4	F	0	6.5	1	3	2	1.5	0	1.5	20	0	15		15
16	White	ENHS	Shared	No	No	Off-Campus	75	4	F	0	7.5	0	30	2	1.5	0	5.5	22	0	30		16
17	White	BARNEY	Equipment	No	No	On-Campus	195	2	M	0	6.5	1	3	0	1.5	0	1.5	21	0	5	S. aureus	17	YES
18	White	HARTT/HILLYER	No-equipment	No	No	Dorm	195	4	M	10	6.5	3	3	1	1.5	1.5	0	19	0	5	S. aureus	18	YES
19	White	CETA	Equipment	No	No	Dorm	195	1	M	1	6.5	0	0	1	5.5	0	1.5	18	0	0		19
20	Other	CETA	Equipment	No	No	Dorm	225	4	M	0	7.5	2	0	2	5.5	0	1.5	18	0	15		20
21	Black	BARNEY	Shared	No	No	Dorm	135	3	M	1	6.5	0	3	2	5.5	1.5	3.5	18	0	5	S. aureus	21	YES
22	Black	HARTT/HILLYER	Equipment	No	No	Dorm	225	1	M	10	6.5	3	3	4	7.5	0	0	18	5.5	0		22
23	White	ENHS	Non-Contact	Had and Lived with	No	Dorm	225	4	F	0	6.5	3	3	2	1.5	0	3.5	21	0	15		23
24	Black	A&S	Non-Contact	No	No	Dorm	225	4	F	0	5.5	3	3	1	3.5	1.5	1.5	19	5.5	5		24
25	White	A&S	Non-Contact	No	No	On-Campus	225	4	F	0	6.5	1	3	2	3.5	1.5	1.5	20	1.5	15		25
26	White	ENHS	Equipment	No	No	Dorm	195	3	M	0	6.5	0	3	1	5.5	0	1.5	18	0	5	S. aureus	26
27	White	BARNEY	Equipment	No	No	Dorm	195	2	M	4	7.5	2	3	1	7.5	0	1.5	18	0	0		27
28	Black	ENHS	Non-Contact	No	No	On-Campus	195	4	M	0	5.5	4	3	1	3.5	0	1.5	20	0	5		28
29	White	CETA	Shared	No	Non-Face	Dorm	135	3	M	0	6.5	2	0	0	5.5	0	1.5	18	0	5		29
30	Black	CETA	Non-Contact	No	No	Dorm	75	4	M	0	5.5	1	10	1	7.5	0	0	18	3.5	0	S. aureus	30
31	White	BARNEY	No	No	No	Dorm	135	3	M	0	6.5	2	30	2	7.5	0	3.5	20	1.5	0		31
32	Latino	BARNEY	Shared	No	Face	Dorm	195	4	M	0.5	4.5	0	10	1	3.5	0	0	18	0	30	S. aureus	32	YES
33	White	BARNEY	Shared	No	No	On-Campus	195	4	M	0	7.5	3	0	0	3.5	4	1.5	20	0	25		33
34	White	BARNEY	No	No	No	On-Campus	15	1	M	0	6.5	3	3	0	3.5	0	1.5	20	0	5		34
35	White	ENHS	No	No	No	Off-Campus	75	4	M	0	4.5	1	30	0	3.5	0	1.5	22	0	30	S. warneri	35	YES
36	White	A&S	Non-Contact	No	No	On-Campus	135	4	F	0	4.5	2	3	3	3.5	0	1.5	21	0	5		36
37	White	A&S	No	No	Non-Face	On-Campus	135	4	M	0	5.5	3	3	0	3.5	0	3.5	20	0	5		37
38	White	A&S	Non-Contact	No	No	On-Campus	225	4	F	0	6.5	3	3	2	1.5	1.5	3.5	20	0	5		38
39	White	A&S	No	No	No	House	15	4	M	0	7.5	0	0	0	3.5	0	1.5	22	0	5	S. capitis	39	YES
40	White	BARNEY	No	No	No	House	75	4	M	10	7.5	3	0	1	3.5	1.5	1.5	20	0	5		40
41	White	BARNEY	No	No	No	On-Campus	75	4	M	10	6.5	2	0	3	1.5	0	1.5	20	0	5		41
42	White	A&S	No	No	No	Off-Campus	75	4	M	10	5.5	2	3	0	3.5	0	1.5	22	0	5		42
43	Black	A&S	No	Had	No	On-Campus	15	4	F	0	6.5	0	0	3	3.5	0	1.5	20	0	0	S. haemolyticus	43
44	Black	A&S	No	No	No	Dorm	135	2	M	0	7.5	4	3	0	3.5	0	0	20	3.5	0		44
45	White	ENHS	Equipment	No	No	On-Campus	225	4	F	0	8.5	0	0	0	3.5	1.5	1.5	21	0	0		45
46	White	CETA	Equipment	No	No	On-Campus	225	4	F	0	8.5	0	3	2	3.5	0	1.5	22	0	0		46
47	White	ENHS	No	Lived with	No	On-Campus	135	3	F	0	7.5	0	3	2	1.5	0	1.5	20	0	5		47
48	Other	ENHS	No	No	Face	On-Campus	135	4	F	0	5.5	3	3	1	3.5	0	3.5	19	0	5		48
49	White	ENHS	Non-Contact	No	No	Dorm	195	2	M	10	6.5	2	3	1	7.5	0	1.5	20	0	0	S. haemolyticus	49
50	White	ENHS	Non-Contact	No	No	On-Campus	135	4	F	0	5.5	2	10	4	3.5	0	3.5	21	0	5		50
51	White	CETA	No	No	No	On-Campus	135	3	M	0	6.5	0	10	1	3.5	1.5	3.5	19	0	15	S. aureus	51	YES	YES
52	White	ENHS	No	No	No	On-Campus	15	4	F	4	7.5	0	3	4	3.5	1.5	3.5	19	0	5	S. aureus	52	YES
53	Latino	BARNEY	Non-Contact	No	No	On-Campus	225	3	F	0	7.5	3	0	1	5.5	4	1.5	19	0	5		53
54	Black	BARNEY	Equipment	No	No	Dorm	225	4	F	0	7.5	1	3	1	7.5	0	3.5	18	0	0		54
55	White	BARNEY	Equipment	No	No	Dorm	225	4	F	0	7.5	1	3	1	7.5	0	5.5	19	0	5		55
56	White	ENHS	No	No	No	On-Campus	15	4	F	0	5.5	1	3	2	3.5	0	0	19	0	5		56
57	White	CETA	No	No	Face	On-Campus	15	2	F	0	5.5	2	0	1	3.5	1.5	1.5	19	0	5		57
58	White	A&S	No	No	No	Dorm	75	4	F	0	7.5	1	10	3	7.5	0	1.5	19	0	0		58
59	White	BARNEY	No-equipment	No	Non-Face	On-Campus	75	3	M	10	7.5	2	3	2	5.5	0	1.5	20	0	25	S. aureus	59	YES			YES
60	White	BARNEY	Non-Contact	No	No	On-Campus	75	2	M	4	7.5	2	10	2	5.5	0	3.5	20	0	25		60
61	Asian	BARNEY	Non-Contact	No	No	On-Campus	75	4	F	4	6.5	1	3	2	3.5	4	3.5	19	3.5	0	S. aureus	61
62	White	BARNEY	No	No	No	On-Campus	15	4	F	0	6.5	1	0	0	3.5	1.5	7.5	19	0	15		62
63	White	BARNEY	No-equipment	No	No	On-Campus	15	3	M	0	6.5	1	3	4	5.5	0	3.5	19	0	5		63
64	Asian	A&S	No	No	Non-Face	On-Campus	15	1	F	0	5.5	2	3	0	1.5	0	1.5	19	1.5	0		64
65	White	CETA	No	No	No	On-Campus	195	4	M	0	7.5	3	3	0	1.5	0	3.5	21	0	5		65
66	White	A&S	No	No	No	House	75	2	M	0	7.5	3	10	3	3.5	0	1.5	19	0	30		66
67	White	CETA	No-equipment	No	No	On-Campus	195	2	F	0	7.5	1	3	0	3.5	0	3.5	19	0	5		67
68	White	BARNEY	No-equipment	No	No	Dorm	225	4	F	0	8.5	2	0	0	1.5	0	5.5	20	0	0	S. aureus	68	YES
69	Latino	A&S	No	No	No	House	75	1	M	4	4.5	1	3	2	1.5	0	0	19	0	15	S. aureus	69
70	Other	BARNEY	No	No	No	On-Campus	15	4	F	1	4.5	2	0	3	3.5	0	3.5	19	1.5	0		70
71	Asian	ENHS	No	No	Non-Face	On-Campus	15	3	F	0	5.5	2	0	0	3.5	0	1.5	20	0	5		71
72	Latino	A&S	No	No	No	On-Campus	15	4	F	0	5.5	0	0	1	3.5	4	5.5	20	0	0		72
73	Black	BARNEY	No	No	No	On-Campus	15	4	F	0	4.5	0	0	0	3.5	0	0	19	0	0		73
74	Black	A&S	No	No	No	On-Campus	15	3	F	0	4.5	0	3	4	3.5	1.5	3.5	19	0	0		74
75	Black	BARNEY	No	No	No	Dorm	15	4	F	0	8.5	0	3	0	3.5	0	0	19	0	0		75
76	Latino	BARNEY	No	No	No	Dorm	15	4	M	0	7.5	2	0	0	7.5	0	1.5	20	0	25		76
77	White	ENHS	No-equipment	No	No	On-Campus	75	3	F	0	6.5	3	10	0	3.5	1.5	1.5	21	0	0	S. aureus	77				YES
78	Latino	CETA	No	No	Non-Face	On-Campus	15	4	M	0	6.5	0	3	1	3.5	0	1.5	19	0	5		78
79	White	HARTT/HILLYER	No	No	Non-Face	On-Campus	15	2	F	0	5.5	1	0	1	3.5	0	1.5	20	0	5	S. saprophyticus	79			YES	YES
80	White	A&S	No	Had	No	Off-Campus	195	3	M	0	7.5	0	0	0	1.5	0	3.5	22	0	30	S. aureus	80	YES
81	White	A&S	No	No	No	On-Campus	15	4	F	10	6.5	2	3	4	1.5	1.5	1.5	19	0	0		81
82	Asian	BARNEY	Shared	No	No	House	135	1	M	0	5.5	0	0	0	3.5	0	5.5	19	0	0		82
83	Latino	CETA	No-equipment	No	Face	Dorm	135	2	M	0	4.5	1	0	0	1.5	0	1.5	19	0	0		83
84	Black	A&S	No-equipment	No	No	Dorm	15	4	O	10	5.5	0	3	2	5.5	1.5	0	21	0	15		84
85	White	CETA	No	No	No	Off-Campus	15	4	M	0	6.5	1	3	1	0	0	3.5	21	0	30		85
86	White	CETA	Equipment	No	No	House	75	4	F	4	6.5	2	3	2	3.5	1.5	3.5	19	0	30		86
87	White	CETA	No	No	Non-Face	On-Campus	195	2	M	1	6.5	3	0	1	3.5	0	1.5	19	0	0	S. aureus	87
88	Black	A&S	No	No	No	Off-Campus	75	2	M	0	5.5	0	3	0	3.5	0	0	18	7.5	0		88
89	Black	HARTT/HILLYER	No	No	Face	Dorm	15	4	F	0	5.5	2	3	0	1.5	1.5	1.5	18	0	5		89
90	Asian	ENHS	No	No	Non-Face	House	135	3	F	4	7.5	4	0	2	1.5	0	3.5	21	0	30	S. xylosus	90
91	White	A&S	Shared	No	No	Dorm	195	3	F	0	7.5	2	0	1	5.5	0	1.5	18	0	5		91
92	Black	A&S	Equipment	No	No	On-Campus	135	4	O	0	5.5	0	3	0	3.5	1.5	1.5	20	0	25	S. cohnii	92
93	White	A&S	Non-Contact	No	Non-Face	Dorm	75	3	F	0	6.5	0	0	2	7.5	0	3.5	19	0	5		93
94	White	CETA	Equipment	No	No	On-Campus	15	4	M	0	7.5	1	3	0	3.5	0	0	19	0	5	S. aureus	94	YES
95	White	CETA	Non-Contact	Had and Lived with	No	On-Campus	15	3	M	0	5.5	2	10	4	3.5	0	0	19	0	5	S. aureus	95		YES	YES
96	Other	A&S	Non-Contact	No	No	House	15	3	F	0	4.5	0	3	1	1.5	0	7.5	20	0	0		96
97	White	CETA	No	No	No	House	15	2	M	10	7.5	1	3	0	0	0	1.5	19	0	30	S. aureus	97
98	White	A&S	No	No	No	On-Campus	15	4	F	0	5.5	3	3	0	3.5	1.5	1.5	20	1.5	15		98
99	White	A&S	Non-Contact	No	No	Dorm	75	3	F	0	5.5	2	0	2	3.5	0	5.5	18	1.5	5		99
100	Latino	A&S	No	No	No	On-Campus	15	4	F	0	4.5	0	0	0	3.5	1.5	0	21	0	30		100
101	Asian	ENHS	No	No	No	On-Campus	15	4	F	4	4.5	0	3	1	1.5	0	3.5	19	0	5	S. aureus	101
102	White	CETA	No	No	Face	On-Campus	75	4	M	0	8.5	1	3	1	3.5	0	1.5	21	0	0		102
103	White	CETA	Non-Contact	No	Non-Face	House	75	3	M	10	7.5	1	0	0	1.5	1.5	1.5	21	0	30		103
104	Latino	CETA	No	No	No	Dorm	15	1	M	0	6.5	0	3	2	1.5	0	1.5	21	0	0		104
105	Black	CETA	No	No	No	Dorm	15	4	F	0	5.5	2	0	0	7.5	0	0	20	1.5	0		105
106	Asian	CETA	No	No	No	On-Campus	135	4	F	0	6.5	3	3	2	3.5	0	1.5	20	1.5	5		106
107	Other	ENHS	No-equipment	No	No	Dorm	75	2	M	4	7.5	2	0	2	7.5	0	0	18	1.5	5		107
108	Black	ENHS	No	No	No	Dorm	75	3	F	0	5.5	2	3	2	7.5	1.5	3.5	19	1.5	5		108
109	White	CETA	No	No	No	House	75	4	M	0	8.5	1	0	0	0	0	3.5	22	0	25		109
110	White	CETA	No	Lived with	No	On-Campus	135	4	M	10	5.5	1	3	0	1.5	4	3.5	20	0	5		110
111	White	CETA	No	No	No	Off-Campus	195	2	F	0	5.5	2	3	0	1.5	1.5	3.5	22	0	5		111
112	White	HARTT/HILLYER	No	No	Non-Face	House	135	4	M	0	6.5	0	3	1	3.5	0	1.5	20	0	5		112
113	White	A&S	No	No	No	On-Campus	15	1	F	0	7.5	2	3	0	1.5	1.5	1.5	19	0	5		113
114	Latino	A&S	Equipment	No	No	Dorm	195	3	F	0	6.5	2	3	1	5.5	0	3.5	18	0	0	S. aureus	114
115	White	A&S	No	No	No	On-Campus	15	4	M	4	5.5	3	3	4	3.5	1.5	1.5	20	0	0	S. saprophyticus	115
116	Black	ENHS	No-equipment	Lived with	No	Dorm	135	4	M	0	4.5	0	3	0	7.5	0	1.5	22	0	0		116
117	Latino	CETA	No	No	No	On-Campus	15	4	F	1	5.5	0	3	3	3.5	7.5	1.5	21	1.5	30		117
118	White	ENHS	Non-Contact	No	No	Off-Campus	135	4	F	0	7.5	2	3	0	1.5	1.5	1.5	20	0	25		118
119	Asian	CETA	Non-Contact	No	Non-Face	House	135	4	M	0	4.5	4	0	0	3.5	0	0	22	0	0		119
120	Black	CETA	Non-Contact	No	Face	Dorm	135	3	M	0	5.5	0	3	2	7.5	0	1.5	18	0	5	S. aureus	120	YES
121	White	ENHS	No	No	No	Dorm	195	4	F	10	8.5	4	3	2	5.5	0	1.5	19	0	0		121
122	White	ENHS	No	No	No	On-Campus	75	1	F	1	6.5	3	30	2	5.5	0	7.5	20	0	15	S. aureus	122	YES
123	White	ENHS	No-equipment	No	No	House	195	4	M	0	6.5	2	3	0	1.5	0	0	22	0	30		123
124	Black	ENHS	No	No	No	House	135	4	M	0	6.5	2	30	0	1.5	0	1.5	22	0	0		124
125	White	ENHS	No	No	No	Off-Campus	135	3	F	0	7.5	2	0	1	3.5	0	5.5	21	0	5		125
126	Black	CETA	No	No	No	House	75	2	M	0	6.5	1	3	0	1.5	0	0	18	0	0		126
127	White	A&S	No	No	Non-Face	Dorm	15	3	M	0	6.5	2	3	2	1.5	4	1.5	18	0	0	S. aureus	127
128	White	A&S	No	No	No	House	195	4	O	0	7.5	0	0	0	5.5	1.5	1.5	19	0	30	S. aureus	128	YES
129	White	A&S	No	No	Non-Face	Dorm	15	4	F	0	6.5	4	3	1	1.5	4	3.5	19	0	15		129
130	White	BARNEY	Non-Contact	No	No	Dorm	135	4	M	0	7.5	2	3	1	7.5	0	1.5	18	0	25		130
131	White	ENHS	No	No	No	On-Campus	15	2	F	0	5.5	2	3	1	1.5	0	3.5	20	0	5	S. warneri	131	YES
132	Black	BARNEY	No	No	No	Dorm	15	3	M	0	6.5	0	3	2	3.5	0	0	18	0	0	S. aureus	132	YES
133	Other	CETA	No-equipment	No	No	Dorm	75	2	M	0	5.5	3	3	2	5.5	0	1.5	19	1.5	5		133
134	White	ENHS	No	No	No	On-Campus	75	4	M	4	7.5	2	0	1	3.5	0	1.5	19	0	5		134
135	Asian	CETA	No	No	No	On-Campus	15	4	M	4	7.5	2	3	1	3.5	0	1.5	21	0	5		135
136	White	CETA	No-equipment	No	No	On-Campus	135	1	M	10	6.5	3	3	2	3.5	0	1.5	20	0	5		136
137	Black	A&S	Non-Contact	No	No	On-Campus	75	2	M	0	4.5	1	0	0	3.5	1.5	3.5	21	1.5	0		137
138	White	CETA	No	No	Non-Face	On-Campus	15	4	M	0	5.5	2	10	3	3.5	0	3.5	22	0	25		138
139	Black	A&S	Shared	No	No	Dorm	15	3	M	0	5.5	2	0	0	7.5	0	1.5	18	1.5	0		139
140	White	ENHS	No	No	No	On-Campus	195	4	F	0	4.5	0	3	2	3.5	7.5	1.5	20	0	0		140
141	Asian	ENHS	No	No	No	Dorm	75	4	F	0	5.5	2	30	1	1.5	0	3.5	21	0	15		141
142	Asian	ENHS	No	No	No	Dorm	15	2	F	0	4.5	2	30	2	7.5	1.5	7.5	20	0	5		142
143	Latino	A&S	Non-Contact	No	No	Dorm	15	4	M	0	6.5	4	3	2	7.5	0	0	18	3.5	30		143
144	White	A&S	No	No	No	On-Campus	135	4	M	0	6.5	0	3	0	3.5	0	1.5	21	0	25	S. aureus	144
145	White	A&S	No-equipment	Had and Lived with	No	On-Campus	75	4	F	0	5.5	1	30	2	3.5	0	3.5	20	0	5		145
146	Latino	A&S	No	No	No	House	15	4	F	0	8.5	0	10	4	3.5	1.5	0	18	3.5	30		146
147	Black	CETA	No-equipment	No	No	House	75	4	M	0	6.5	2	3	0	1.5	0	0	18	0	0		147
148	White	CETA	No	No	No	Dorm	75	2	M	10	4.5	2	0	2	7.5	0	1.5	18	0	5		148
149	White	A&S	Equipment	No	No	Dorm	225	4	F	0	4.5	4	10	1	3.5	0	7.5	20	0	0		149
150	Latino	A&S	No	No	Non-Face	Off-Campus	15	4	M	0	6.5	1	3	0	0	0	0	21	0	30		150
151	Asian	BARNEY	No-equipment	No	No	House	135	4	M	1	6.5	2	3	2	1.5	0	0	19	0	0		151
152	White	ENHS	No	No	No	House	15	4	F	0	6.5	4	30	0	1.5	0	7.5	22	0	30		152
153	Latino	A&S	No	No	No	House	135	3	F	0	5.5	2	0	1	3.5	4	5.5	19	0	5		153
154	Asian	ENHS	Non-Contact	No	No	Off-Campus	195	1	M	0	5.5	4	3	0	1.5	0	1.5	22	0	0		154
155	Black	CETA	No	No	No	House	75	2	M	0	6.5	3	0	1	5.5	0	1.5	22	0	0	S. aureus	155	YES
156	White	HARTT/HILLYER	No	No	Non-Face	Dorm	75	4	M	0	6.5	1	3	0	7.5	0	1.5	18	0	0		156
157	Asian	A&S	No	No	No	House	15	3	F	0	7.5	1	3	1	0	1.5	3.5	20	0	0	S. saprophyticus	157
158	Asian	BARNEY	No	No	No	House	15	2	F	0	5.5	2	3	0	1.5	1.5	1.5	20	0	5		158
159	Other	A&S	Non-Contact	Lived with	No	House	15	3	M	10	7.5	0	0	0	5.5	0	0	20	3.5	0	S. aureus	159	YES
160	Black	CETA	No	No	No	House	15	4	F	0	5.5	0	3	0	3.5	0	1.5	20	3.5	0		160
161	White	A&S	No	No	No	House	75	4	M	0	4.5	2	10	3	3.5	0	1.5	22	3.5	30	S. aureus	161	YES
162	White	A&S	Non-Contact	No	No	Off-Campus	135	4	M	0	6.5	2	0	1	3.5	0	1.5	22	0	5	S. aureus	162	YES
163	Latino	CETA	No	No	No	House	15	0	F	0	6.5	1	0	0	0	0	1.5	18	0	5		163
164	White	ENHS	No	No	No	Dorm	75	4	F	0.5	7.5	4	30	4	5.5	1.5	0	19	0	30		164
165	White	ENHS	No	No	No	House	75	4	M	4	5.5	2	10	1	1.5	0	1.5	22	0	30		165
166	White	ENHS	No	No	No	On-Campus	75	3	F	0	6.5	0	30	1	1.5	0	3.5	19	0	15		166
167	White	ENHS	Equipment	No	Non-Face	Off-Campus	75	4	M	0	5.5	2	3	0	0	0	1.5	22	0	5	S. aureus	167	YES
168	White	ENHS	No	No	No	House	135	2	F	0	5.5	1	10	1	1.5	0	3.5	19	0	30	S. aureus	168	YES
169	Black	CETA	Equipment	No	Non-Face	Dorm	15	4	F	4	4.5	3	3	1	3.5	0	5.5	19	0	0	S. saprophyticus	169	YES
170	Latino	ENHS	Equipment	No	No	House	75	1	M	0	4.5	3	30	1	3.5	1.5	1.5	22	0	30		170
171	White	ENHS	No	No	No	On-Campus	75	4	F	0	5.5	0	23	0	5.5	0	0	18	0	30		171
172	White	ENHS	No-equipment	No	Non-Face	On-Campus	135	4	M	0	7.5	0	10	1	3.5	0	0	20	0	0		172
173	White	ENHS	Non-Contact	No	No	On-Campus	135	4	M	0	7.5	1	0	0	3.5	0	1.5	19	0	5		173
174	White	ENHS	No	No	No	Dorm	75	3	F	0	6.5	3	3	2	7.5	0	3.5	18	0	30		174
175	Other	CETA	No	No	No	House	15	4	F	0	5.5	0	3	1	3.5	0	0	20	0	30		175
176	White	ENHS	Non-Contact	No	No	House	75	4	F	0	6.5	1	3	0	3.5	0	0	20	0	30		176
177	Other	A&S	No	No	No	House	15	4	F	0	7.5	0	0	0	5.5	1.5	0	22	0	30		177
178	Latino	ENHS	No	No	No	Dorm	75	3	M	4	6.5	1	3	0	7.5	1.5	1.5	20	0	15	S. saprophyticus	178
179	White	ENHS	No	No	No	Off-Campus	15	4	F	0	4.5	2	3	0	1.5	7.5	1.5	22	0	15	S. aureus	179
180	Black	ENHS	Non-Contact	No	No	Dorm	75	4	F	0	6.5	4	3	0	5.5	1.5	1.5	20	0	0		180
181	Latino	ENHS	No	No	Face	Dorm	15	4	F	0	6.5	4	3	2	5.5	0	7.5	19	0	5		181
182	Black	A&S	No	No	No	On-Campus	15	3	F	0	6.5	3	3	3	3.5	0	0	20	0	0		182
183	White	ENHS	No	No	No	On-Campus	75	3	F	0	6.5	2	0	0	3.5	0	5.5	19	0	5		183
184	White	A&S	No	No	No	House	135	3	F	0	6.5	2	10	1	1.5	0	3.5	22	0	25	S. aureus	184	YES
185	Asian	ENHS	No	No	No	Off-Campus	15	3	M	0	5.5	3	3	0	3.5	0	0	22	0	0	S. saprophyticus	185
186	White	ENHS	Non-Contact	No	No	On-Campus	75	4	F	0	7.5	2	30	1	5.5	0	1.5	19	0	25		186
187	Other	ENHS	No	Lived with	No	House	15	2	F	0	6.5	3	3	2	5.5	1.5	1.5	19	0	5		187
188	White	ENHS	No	No	No	On-Campus	75	2	F	0	7.5	4	10	1	3.5	10	5.5	20	0	0	S. aureus	188	YES
189	Black	A&S	No	No	Non-Face	House	15	4	M	0	6.5	0	30	0	1.5	0	0	22	0	0		189
190	White	ENHS	No	No	No	House	15	1	M	0	5.5	3	3	1	5.5	0	0	22	0	5		190
191	White	CETA	No	No	No	On-Campus	135	4	M	0	6.5	4	3	0	3.5	0	7.5	20	0	0		191
192	White	CETA	No	No	No	Dorm	15	4	M	0	6.5	3	23	2	5.5	0	3.5	20	0	5	S. saprophyticus	192			YES	YES
193	White	ENHS	No	No	Non-Face	House	15	2	M	0	7.5	4	3	0	5.5	0	1.5	19	0	30		193
194	White	ENHS	No	No	No	House	15	1	M	4	6.5	3	30	0	0	0	1.5	20	0	30		194
195	White	ENHS	No	No	No	House	15	2	F	0	7.5	4	30	0	3.5	0	5.5	20	0	30	S. saprophyticus	195
196	Black	ENHS	No	No	No	Dorm	15	2	F	0	5.5	0	10	1	7.5	0	1.5	18	1.5	0		196
197	Asian	BARNEY	No	No	No	House	75	1	F	0	7.5	2	23	1	1.5	1.5	3.5	19	0	5		197
198	White	A&S	Non-Contact	No	No	On-Campus	225	4	F	0	4.5	2	0	2	3.5	0	7.5	21	0	5		198
199	Black	CETA	Non-Contact	No	No	On-Campus	195	3	M	0	4.5	2	3	1	5.5	0	1.5	20	0	5		199
200	Black	A&S	No	No	No	House	75	4	F	0.5	5.5	0	30	0	1.5	0	0	20	0	30	S. aureus	200	YES
201	White	A&S	No	No	Face	House	75	4	M	0	7.5	2	3	1	1.5	1.5	3.5	22	0	5	S. warneri	201
202	White	A&S	No-equipment	No	No	House	75	4	M	10	6.5	4	3	1	3.5	4	1.5	21	0	5		202
203	White	HARTT/HILLYER	Non-Contact	No	Face	House	135	3	M	4	6.5	1	3	1	1.5	0	1.5	20	0	5	S. aureus	203	YES
204	White	ENHS	No	No	No	Off-Campus	75	4	F	0	6.5	3	0	1	3.5	0	5.5	21	0	5	S. saprophyticus	204
205	White	CETA	No	No	Non-Face	On-Campus	15	4	M	0	6.5	0	3	1	3.5	0	1.5	21	0	5	S. saprophyticus	205	YES
206	Asian	CETA	Equipment	No	Non-Face	Dorm	75	4	M	0	7.5	0	3	0	5.5	0	0	19	0	5	S. aureus	206	YES
207	Latino	CETA	No	No	No	On-Campus	75	3	M	0	7.5	2	3	2	5.5	0	1.5	19	0	5		207
208	Black	ENHS	No	No	No	On-Campus	135	4	F	0	7.5	1	0	0	3.5	0	1.5	19	0	0		208
209	White	CETA	No	No	No	House	75	4	M	0.5	6.5	3	3	3	1.5	0	1.5	21	0	5	S. saprophyticus	209	YES
210	Asian	ENHS	No	No	No	Off-Campus	135	4	F	0	6.5	1	10	1	1.5	1.5	1.5	22	0	15		210
211	Asian	CETA	No-equipment	No	No	House	135	4	M	0	4.5	0	0	0	1.5	0	1.5	20	0	30	S. saprophyticus	211			YES
212	White	CETA	No	No	No	House	15	4	M	0	4.5	4	0	1	3.5	0	1.5	20	0	30		212
213	White	ENHS	No	Had	Non-Face	Off-Campus	135	4	M	0	5.5	2	30	1	1.5	0	1.5	22	0	30		213
214	White	CETA	No	No	No	Off-Campus	15	4	M	0	8.5	2	0	2	0	0	3.5	20	0	0		214
215	Black	A&S	No	No	No	House	75	4	F	0	6.5	2	3	3	0	0	0	22	1.5	15		215
216	Latino	HARTT/HILLYER	No	No	No	House	15	4	F	0	5.5	3	3	2	1.5	1.5	7.5	18	3.5	30		216
217	White	ENHS	No	No	No	On-Campus	75	2	F	0	5.5	3	30	2	3.5	4	5.5	21	0	5	S. aureus	217
218	White	ENHS	No	No	No	Off-Campus	15	4	M	0	5.5	2	10	0	1.5	0	1.5	22	0	0	S. saprophyticus	218
219	Other	ENHS	No	Lived with	No	Off-Campus	15	4	F	0	6.5	3	10	1	0	0	0	22	7.5	0		219
220	White	CETA	No	No	No	House	75	2	M	0	8.5	1	0	1	3.5	0	1.5	18	0	30		220
221	White	CETA	No	No	Non-Face	House	15	4	M	0	5.5	0	3	0	1.5	0	3.5	22	0	15		221
222	White	ENHS	No	Lived with	No	Off-Campus	135	0	F	0	7.5	0	10	0	1.5	1.5	1.5	22	0	30		222
223	White	ENHS	No	No	Face	House	15	2	F	0	6.5	1	0	0	3.5	1.5	3.5	22	0	30	S. saprophyticus	223
224	White	CETA	No	No	No	House	15	2	F	0	5.5	0	3	0	1.5	0	3.5	22	7.5	0		224
225	Latino	HARTT/HILLYER	No	No	No	House	15	1	M	0	5.5	2	3	0	3.5	0	1.5	19	0	0		225
226	White	HARTT/HILLYER	No	No	No	Dorm	75	2	M	0	5.5	4	0	0	3.5	1.5	0	18	0	5		226
227	White	A&S	No	No	Non-Face	Off-Campus	75	4	M	10	5.5	4	0	1	1.5	4	1.5	22	0	15	S. aureus	227	YES
228	White	CETA	No	No	Face	Dorm	15	4	M	0	7.5	2	3	0	7.5	0	1.5	18	0	5		228
229	White	CETA	Non-Contact	No	No	Dorm	15	0	M	0	6.5	1	0	0	7.5	0	0	18	0	0		229
230	Black	CETA	No	No	No	Dorm	75	3	F	0	7.5	2	10	0	7.5	0	0	18	1.5	5	S. aureus	230	YES
231	Black	CETA	No	No	No	On-Campus	135	4	M	0	5.5	0	3	0	1.5	0	0	19	0	0		231
232	White	CETA	No	Had	Non-Face	House	15	2	M	0	7.5	1	0	1	3.5	0	3.5	22	0	30	S. aureus	232
233	Asian	CETA	No-equipment	No	No	House	135	2	M	0	4.5	3	3	1	3.5	0	7.5	19	0	5	S. aureus	233	YES	YES		YES
234	Black	A&S	No	Lived with	No	On-Campus	75	4	F	0	6.5	0	10	3	3.5	1.5	0	19	0	0		234
235	White	ENHS	No	No	Non-Face	Off-Campus	15	3	M	0	5.5	0	30	1	3.5	0	1.5	22	0	5		235
236	Asian	ENHS	No	No	No	On-Campus	75	3	F	0	6.5	1	23	0	3.5	0	7.5	21	0	5		236
237	Black	ENHS	No	No	No	On-Campus	15	4	F	0	6.5	0	0	1	3.5	0	0	19	0	0		237
238	Latino	A&S	No	No	No	On-Campus	15	4	M	0	5.5	3	0	0	3.5	0	0	20	1.5	5	S. aureus	238	YES
239	White	ENHS	No	No	No	House	135	4	M	0	6.5	2	30	0	1.5	0	1.5	22	0	5	S. saprophyticus	239
240	White	ENHS	No	No	No	Off-Campus	135	4	F	0	5.5	1	30	0	1.5	7.5	5.5	22	0	0		240
241	White	ENHS	No-equipment	Lived with	No	House	135	3	M	0	6.5	3	30	1	3.5	1.5	1.5	22	0	30		241
242	White	ENHS	No	Had	No	House	135	3	M	0	6.5	2	3	0	3.5	0	1.5	22	0	30	S. warneri	242
243	White	ENHS	No	Had	No	Dorm	75	4	F	0	4.5	1	3	1	7.5	0	0	19	0	15		243
244	Black	A&S	Non-Contact	No	No	On-Campus	15	1	M	10	6.5	1	0	4	5.5	1.5	3.5	21	1.5	15		244
245	Black	ENHS	No	No	No	Off-Campus	75	3	F	0	6.5	2	10	0	1.5	0	7.5	22	0	5	S. warneri	245
246	Other	A&S	No	No	No	Off-Campus	135	3	F	0	7.5	2	3	0	1.5	0	1.5	20	0	5		246
247	White	CETA	No	No	No	On-Campus	75	4	F	0	8.5	3	0	1	5.5	0	5.5	20	0	5		247
248	White	ENHS	Non-Contact	No	Face	House	15	4	M	0	6.5	0	0	1	3.5	0	1.5	22	0	30		248
249	White	ENHS	No	No	No	House	15	4	F	0	7.5	1	3	1	3.5	0	5.5	22	0	30		249
250	White	CETA	Non-Contact	No	Non-Face	On-Campus	15	1	M	0	7.5	0	10	0	3.5	0	1.5	21	0	0		250
251	White	ENHS	Equipment	Had	No	On-Campus	195	3	F	0	6.5	1	0	1	3.5	0	0	20	0	15	S. aureus	251	YES
252	White	HARTT/HILLYER	No	No	No	Dorm	15	2	M	0	6.5	0	3	0	7.5	0	0	19	0	0	S. aureus	252
253	White	HARTT/HILLYER	No-equipment	No	Non-Face	Dorm	15	3	M	0	8.5	1	0	0	7.5	0	1.5	18	1.5	5		253
254	White	HARTT/HILLYER	No	No	Non-Face	House	15	3	F	4	6.5	1	3	1	3.5	0	1.5	18	0	30	S. saprophyticus	254	YES
255	Latino	HARTT/HILLYER	No	No	Non-Face	House	15	2	F	0	4.5	3	10	1	1.5	0	0	18	0	30		255
256	Black	HARTT/HILLYER	No-equipment	No	No	Dorm	75	3	M	0	6.5	3	3	1	7.5	0	0	18	0	0		256
257	White	CETA	No	No	Non-Face	House	75	1	M	0.5	7.5	2	3	0	0	0	0	22	0	30		257
258	White	ENHS	Equipment	No	No	On-Campus	225	2	F	0	7.5	2	0	1	1.5	0	1.5	20	0	0		258
259	White	A&S	Equipment	No	No	On-Campus	225	4	F	0	6.5	3	3	0	3.5	0	1.5	19	0	15		259
260	White	ENHS	Equipment	Had	No	Dorm	225	4	F	0	7.5	3	3	4	3.5	1.5	7.5	18	0	5	S. aureus	260	YES
261	White	A&S	No	No	Non-Face	House	15	4	M	0	5.5	1	0	0	3.5	1.5	1.5	19	0	30		261
262	Asian	ENHS	Non-Contact	No	No	House	15	4	F	0	7.5	1	30	0	3.5	0	7.5	22	0	5		262
263	White	A&S	No	No	No	Off-Campus	15	4	F	0	6.5	4	3	1	1.5	0	5.5	22	0	30	S. xylosus	263	YES
264	White	CETA	No	Lived with	Non-Face	On-Campus	15	3	M	10	6.5	2	0	1	3.5	0	1.5	19	0	5	S. aureus	264
265	White	A&S	Non-Contact	No	Non-Face	House	75	4	F	0	6.5	1	0	0	0	1.5	5.5	21	0	0	S. saprophyticus	265
266	White	CETA	No	No	No	House	15	4	M	0	7.5	0	0	0	1.5	0	0	22	0	30	S. aureus	266	YES
267	White	BARNEY	No	No	No	House	75	4	M	0	6.5	2	0	0	0	0	1.5	22	0	0		267
268	White	BARNEY	No	No	No	On-Campus	135	2	M	0	5.5	1	3	2	5.5	0	1.5	21	0	0	S. aureus	268	YES
269	White	ENHS	Non-Contact	No	No	House	135	4	F	0	7.5	2	3	0	3.5	0	5.5	18	0	30	S. aureus	269	YES
270	White	ENHS	No	No	Face	Dorm	15	4	F	0	7.5	4	0	2	7.5	0	7.5	20	0	5		270
271	White	CETA	No	No	No	Off-Campus	135	4	F	0	4.5	0	0	1	5.5	0	1.5	20	0	30		271
272	White	A&S	Non-Contact	No	No	House	15	3	M	4	4.5	4	3	1	1.5	0	3.5	18	0	30	S. aureus	272	YES
273	White	A&S	Non-Contact	No	No	Dorm	225	3	M	0	5.5	1	3	1	7.5	0	1.5	19	0	0		273
274	Latino	A&S	No	No	No	Dorm	15	4	F	4	6.5	0	3	1	7.5	0	5.5	18	5.5	5		274
275	White	ENHS	No	No	No	Dorm	75	4	F	0	6.5	0	3	2	7.5	0	5.5	18	0	15	S. aureus	275	YES
276	White	ENHS	No	No	No	Dorm	75	4	F	0	7.5	2	3	2	7.5	0	3.5	18	1.5	5		276
277	Black	A&S	Non-Contact	No	No	Dorm	15	2	F	0	7.5	2	0	2	5.5	4	1.5	18	0	5		277
278	White	A&S	No	Had and Lived with	Non-Face	Off-Campus	15	3	F	0	7.5	0	23	2	1.5	0	5.5	22	0	30		278
279	Latino	A&S	No	No	No	Dorm	75	4	F	10	6.5	2	10	3	5.5	0	5.5	18	0	15	S. saprophyticus	279
280	White	A&S	No-equipment	No	Face	On-Campus	135	4	F	0	7.5	2	23	0	5.5	0	5.5	20	0	5		280
281	Other	A&S	No	No	No	Dorm	15	4	F	0	6.5	2	0	1	7.5	0	0	18	1.5	0		281
282	Black	A&S	No	No	Face	Dorm	15	4	F	0	5.5	0	0	0	3.5	0	0	18	0	0		282
283	White	A&S	No	No	No	House	15	3	F	0	5.5	0	0	0	0	0	7.5	19	0	0		283
284	Other	A&S	No	No	No	Dorm	75	1	F	0	6.5	2	0	1	5.5	1.5	0	18	1.5	5		284
285	Latino	A&S	No	No	Face	Dorm	75	3	F	0	6.5	2	0	0	7.5	0	1.5	19	0	5		285
286	Black	ENHS	No	No	No	Dorm	15	4	F	0	6.5	4	3	1	7.5	0	3.5	21	0	0		286
287	White	ENHS	No	No	Non-Face	On-Campus	15	4	F	0	7.5	2	0	0	3.5	1.5	1.5	21	0	5		287
288	White	A&S	No	No	No	House	15	2	M	0	8.5	2	3	1	3.5	0	1.5	21	0	30		288
289	Black	ENHS	No	No	No	On-Campus	15	4	M	0	6.5	2	30	0	1.5	0	1.5	21	0	15		289
290	White	ENHS	No	No	No	House	75	3	F	0	6.5	2	0	0	1.5	0	1.5	19	0	30		290
291	Black	ENHS	No	No	No	House	75	4	F	0	7.5	2	0	1	7.5	0	0	19	1.5	0		291
292	White	ENHS	No	Had	No	Dorm	15	1	F	1	5.5	2	30	1	5.5	0	3.5	18	0	5		292
293	White	ENHS	No	No	No	Dorm	75	2	F	0	6.5	3	0	1	5.5	0	5.5	18	1.5	5		293
294	White	ENHS	Non-Contact	Had	No	Dorm	75	3	F	0	6.5	1	3	2	7.5	0	5.5	18	1.5	15	S. aureus	294
295	White	ENHS	No	Lived with	No	Dorm	15	4	F	0	6.5	0	0	2	7.5	0	3.5	18	0	5		295
296	Black	ENHS	No	No	No	Dorm	15	4	F	0	7.5	2	0	1	7.5	0	0	18	1.5	5		296
297	Black	A&S	No	No	No	Dorm	75	4	F	0	6.5	2	3	0	7.5	1.5	3.5	18	1.5	5		297
298	White	ENHS	No	No	No	Dorm	15	3	F	0	4.5	4	3	0	5.5	1.5	3.5	19	1.5	0	S. aureus	298	YES
299	White	ENHS	Non-Contact	No	No	Dorm	75	2	M	4	6.5	2	30	1	1.5	0	1.5	18	0	0		299
300	White	ENHS	No	No	No	Dorm	15	4	F	0	6.5	2	3	2	7.5	0	1.5	18	1.5	5	S. warneri	300	YES
301	White	ENHS	Equipment	No	No	On-Campus	135	4	F	0	6.5	2	3	1	3.5	0	1.5	20	0	5		301
302	Black	A&S	No	No	No	House	15	3	F	0	5.5	3	3	1	7.5	0	0	22	0	0		302
303	White	A&S	No	Had	No	House	75	2	F	0	7.5	2	3	4	3.5	0	3.5	20	0	30		303
304	White	A&S	No	No	No	House	135	4	F	10	5.5	0	0	0	3.5	0	3.5	21	0	5		304
305	Asian	CETA	Equipment	No	Non-Face	House	75	1	M	0	5.5	1	3	1	1.5	0	0	22	0	5	S. aureus	305	YES
306	Latino	CETA	No-equipment	No	No	On-Campus	75	3	F	0	6.5	2	3	1	3.5	1.5	1.5	21	0	5		306
307	Latino	A&S	No	Lived with	No	House	15	4	F	0	6.5	2	30	0	5.5	7.5	0	19	0	30		307
308	White	ENHS	No	No	Non-Face	Dorm	15	4	F	0	6.5	2	3	0	7.5	0	0	18	0	5		308
309	Black	A&S	No	No	No	Off-Campus	15	3	F	0	6.5	0	3	0	1.5	0	0	20	7.5	0	S. aureus	309	YES
310	White	A&S	Equipment	No	No	On-Campus	135	3	F	0	6.5	2	0	2	1.5	1.5	3.5	20	0	5		310
311	White	CETA	No	No	Non-Face	Off-Campus	15	2	O	10	7.5	4	3	0	3.5	1.5	1.5	22	0	0		311
312	White	BARNEY	Non-Contact	No	No	House	15	3	M	0	6.5	2	3	1	3.5	0	3.5	19	0	5		312
313	Latino	HARTT/HILLYER	No	No	No	On-Campus	75	4	F	0	5.5	0	10	0	3.5	0	3.5	21	0	5		313
314	White	A&S	No	No	No	On-Campus	15	4	F	0	8.5	0	3	2	5.5	1.5	0	20	0	5		314
315	White	ENHS	No-equipment	No	No	On-Campus	225	4	F	0	4.5	2	3	1	1.5	1.5	1.5	20	0	0		315
316	Latino	BARNEY	Non-Contact	No	Face	On-Campus	135	3	M	0	5.5	3	0	0	3.5	0	1.5	19	0	5		316
317	White	ENHS	No	Had	Face	House	15	0	O	0	8.5	0	3	0	5.5	0	3.5	18	5.5	30		317
318	White	CETA	Non-Contact	No	Non-Face	Dorm	135	4	M	4	4.5	0	3	2	5.5	0	1.5	19	0	5		318
319	White	HARTT/HILLYER	No	No	Face	On-Campus	75	0	M	0	6.5	2	3	0	3.5	0	3.5	19	1.5	5	S. aureus	319	YES
320	White	A&S	No	No	No	Dorm	15	2	M	0	6.5	4	10	2	7.5	0	1.5	19	0	5		320
321	White	HARTT/HILLYER	No	No	Non-Face	Dorm	15	2	M	0	7.5	1	3	1	1.5	0	0	19	0	0		321
322	White	ENHS	No	No	Face	Dorm	75	4	F	0	7.5	2	30	0	3.5	0	0	19	0	15		322
323	White	HARTT/HILLYER	No	No	No	House	15	0	F	0	7.5	1	0	0	0	0	1.5	19	1.5	30	S. aureus	323
324	White	CETA	Non-Contact	No	Non-Face	Dorm	15	4	M	0	7.5	2	0	0	7.5	0	1.5	21	1.5	5		324
325	White	A&S	No	No	No	Off-Campus	135	4	F	0	7.5	2	3	2	1.5	0	1.5	22	0	25	S. aureus	325	YES
326	Latino	A&S	No	No	No	On-Campus	75	4	F	0	7.5	2	3	1	3.5	0	5.5	20	0	0	S. aureus	326
327	White	A&S	No	No	No	On-Campus	75	4	M	0.5	7.5	2	3	1	3.5	0	1.5	21	0	25		327
328	White	ENHS	No	No	No	House	15	4	F	0	8.5	0	0	1	3.5	4	5.5	21	0	30		328
329	White	ENHS	No	No	No	On-Campus	75	4	F	0	7.5	1	3	2	3.5	4	1.5	21	0	0	S. saprophyticus	329	YES								-
330	Asian	ENHS	No	No	No	On-Campus	75	3	F	0	6.5	1	3	1	3.5	0	1.5	19	3.5	5	S. aureus	330	YES
331	Black	A&S	No	No	No	House	15	4	F	0	4.5	2	3	1	1.5	0	0	22	0	0		331
332	Latino	A&S	No	No	No	House	15	3	F	0	7.5	0	3	1	3.5	0	0	18	3.5	5		332
333	White	A&S	No	No	Face	On-Campus	15	4	M	0	8.5	1	3	2	3.5	0	1.5	20	0	5		333
334	White	A&S	No	No	No	Off-Campus	135	2	M	0	6.5	0	0	2	7.5	0	3.5	19	0	30		334
335	White	A&S	No	No	No	Dorm	15	2	M	0	6.5	4	0	2	1.5	0	0	21	0	0		335
336	Black	BARNEY	No	No	No	Dorm	15	4	F	0	7.5	2	0	0	3.5	0	0	21	0	0		336
337	White	ENHS	No	No	No	Dorm	15	2	M	0	6.5	0	3	2	7.5	0	1.5	19	0	5		337
338	Asian	ENHS	No	No	Face	Off-Campus	75	4	F	0	6.5	2	3	2	7.5	0	1.5	22	0	5		338
339	White	A&S	No	Had and Lived with	No	House	195	4	F	0	6.5	0	3	2	1.5	1.5	0	22	0	5	S. xylosus	339	YES
340	White	ENHS	No	No	No	Off-Campus	15	2	M	0	6.5	0	0	0	0	0	0	22	0	5		340
341	Black	ENHS	No	No	No	Dorm	15	2	M	0	7.5	3	0	0	3.5	0	0	20	0	5		341
342	White	BARNEY	No	No	No	House	15	4	M	0	6.5	2	3	0	3.5	0	1.5	18	0	5		342
343	Black	ENHS	No	No	Non-Face	On-Campus	75	3	M	10	4.5	3	3	0	3.5	0	0	19	0	0	S. aureus	343
344	White	A&S	No	No	No	Dorm	15	2	F	0	8.5	1	0	2	7.5	0	0	20	0	0	S. saprophyticus	344		YES
345	Black	HARTT/HILLYER	No	No	No	Dorm	15	4	F	0	8.5	3	3	2	7.5	0	0	18	1.5	5	S. aureus	345	YES
346	Black	HARTT/HILLYER	No	No	No	Dorm	15	4	F	0	4.5	4	3	2	7.5	0	1.5	18	0	15		346
347	Black	HARTT/HILLYER	No	No	No	House	195	4	M	0	6.5	2	10	2	1.5	0	1.5	18	7.5	0	S. aureus	347	YES
348	White	A&S	No	No	No	On-Campus	15	4	F	4	4.5	3	3	0	1.5	1.5	5.5	20	0	30	S. aureus	348	YES
349	White	HARTT/HILLYER	Non-Contact	No	Non-Face	House	225	4	M	0	6.5	0	3	1	3.5	0	1.5	22	0	30	S. aureus	349	YES
350	White	BARNEY	No	No	No	Off-Campus	15	4	M	10	7.5	3	3	2	0	0	1.5	20	0	5	S. aureus	350	YES
351	White	CETA	No-equipment	No	Non-Face	On-Campus	75	4	M	0	5.5	2	3	2	3.5	0	1.5	21	0	0	S. aureus	351
352	White	HARTT/HILLYER	No	No	No	On-Campus	15	4	F	4	8.5	3	3	1	3.5	0	3.5	19	0	5	S. aureus	352
353	White	HARTT/HILLYER	No	No	No	On-Campus	15	4	F	4	7.5	3	3	0	3.5	4	5.5	18	0	5		353
354	White	A&S	No	No	No	On-Campus	15	4	M	0	7.5	2	0	0	3.5	0	1.5	20	0	5		354
355	White	A&S	No	No	No	On-Campus	15	4	F	0	6.5	3	0	0	3.5	4	5.5	20	0	5	S. aureus	355	YES
356	Black	CETA	Non-Contact	No	No	Dorm	195	1	M	0	4.5	2	3	0	5.5	0	1.5	22	0	0		356
357	Black	BARNEY	Non-Contact	No	No	On-Campus	135	2	M	0	5.5	1	3	0	3.5	0	0	19	1.5	5		357
358	Black	A&S	No	No	No	Dorm	15	4	F	0	4.5	1	0	0	3.5	0	3.5	20	0	0		358
359	White	ENHS	No	No	Non-Face	House	75	3	M	0	6.5	0	0	0	3.5	0	1.5	21	0	30	S. aureus	359	YES
360	Latino	A&S	No-equipment	No	No	House	15	4	M	0	6.5	2	3	0	3.5	0	1.5	20	0	30		360
361	Black	A&S	No	No	No	House	75	3	M	0	7.5	2	10	1	1.5	0	0	20	0	30	S. aureus	361	YES
362	White	BARNEY	No	No	No	House	75	3	M	10	8.5	1	3	0	3.5	0	0	18	0	30		362
363	Latino	ENHS	No	No	No	Dorm	135	3	F	0	6.5	2	10	2	7.5	1.5	7.5	21	0	0		363
364	White	A&S	No	No	No	House	15	3	M	0	7.5	4	3	0	1.5	0	1.5	19	0	0		364
365	White	A&S	No	No	No	Dorm	15	2	M	0	5.5	4	30	4	5.5	0	0	20	0	0		365
366	Black	A&S	No	No	No	On-Campus	15	3	F	0	8.5	4	3	2	3.5	0	0	19	0	30		366
367	White	HARTT/HILLYER	No	No	Non-Face	Off-Campus	15	3	M	0	7.5	2	3	0	1.5	0	1.5	20	1.5	5	S. aureus	367	YES
368	Other	A&S	No	No	No	On-Campus	15	4	F	0	5.5	2	0	2	0	0	1.5	22	0	0		368
369	White	A&S	No	No	No	On-Campus	15	4	M	4	7.5	0	23	3	3.5	0	3.5	21	0	25		369
370	Asian	BARNEY	No	No	No	Dorm	75	4	M	0	4.5	1	3	3	7.5	0	0	18	0	15		370
371	Black	HARTT/HILLYER	Shared	No	Non-Face	Dorm	135	1	M	0	5.5	2	23	2	1.5	0	0	18	0	5		371
372	White	BARNEY	Non-Contact	No	No	Dorm	15	3	M	4	7.5	0	0	0	3.5	1.5	1.5	20	0	5	S. aureus	372	YES
373	Other	A&S	No	No	No	Dorm	195	3	F	0	6.5	1	0	1	1.5	1.5	5.5	21	0	5	S. aureus	373
374	White	HARTT/HILLYER	Non-Contact	No	No	On-Campus	15	4	F	0	7.5	1	3	1	1.5	0	1.5	20	0	5	S. aureus	374	YES
375	Black	A&S	No	No	No	Dorm	15	3	F	0	4.5	0	3	0	7.5	0	0	19	0	0		375
376	Black	A&S	No	No	Face	Dorm	135	1	F	0	6.5	2	3	2	5.5	0	1.5	18	0	5		376
377	White	A&S	No	No	Face	On-Campus	75	4	M	0	5.5	2	3	0	5.5	0	0	22	3.5	5	S. aureus	377
378	White	ENHS	No	No	No	On-Campus	75	4	F	0.5	7.5	2	10	4	3.5	0	3.5	19	0	5		378
379	White	ENHS	Non-Contact	No	No	Off-Campus	135	4	M	0	5.5	2	3	1	1.5	1.5	3.5	22	0	5		379
380	White	ENHS	Equipment	Lived with	No	Off-Campus	15	4	M	0	6.5	1	30	1	0	0	1.5	22	0	5		380
381	Latino	ENHS	No-equipment	No	No	Off-Campus	135	4	F	0	6.5	0	23	1	0	1.5	0	22	0	30		381
382	Latino	ENHS	No	No	No	Off-Campus	75	4	F	0	6.5	0	30	0	1.5	0	0	22	0	0		382
383	Latino	A&S	No	Lived with	No	On-Campus	15	3	F	0	7.5	0	3	1	3.5	7.5	7.5	21	0	15		383
384	Latino	HARTT/HILLYER	Equipment	No	Non-Face	Dorm	135	3	F	0	5.5	3	3	1	7.5	0	0	18	3.5	5	S. aureus	384	YES
385	White	BARNEY	No	No	Face	Off-Campus	15	0	M	0	7.5	0	30	2	1.5	0	1.5	22	0	30	S. haemolyticus	385	YES
386	White	ENHS	No	No	No	Dorm	135	4	F	0	7.5	2	3	4	5.5	0	1.5	19	1.5	5		386
387	White	ENHS	No	No	No	Dorm	135	4	M	0	6.5	2	3	2	3.5	0	1.5	20	0	5	S. aureus	387	YES			YES
388	Black	A&S	No	No	No	On-Campus	15	2	F	0	6.5	3	3	0	3.5	0	7.5	19	1.5	0		388
389	Latino	A&S	No	No	No	Dorm	15	4	F	0	6.5	3	3	1	5.5	1.5	1.5	20	0	5		389
390	White	ENHS	No-equipment	No	No	On-Campus	225	2	F	0	7.5	2	3	4	5.5	0	1.5	19	0	5		390
391	White	ENHS	Non-Contact	No	No	House	15	3	M	10	6.5	2	0	0	3.5	0	1.5	20	0	30	S. aureus	391
392	Other	A&S	No	No	No	Dorm	15	4	F	1	5.5	3	3	1	5.5	1.5	1.5	19	0	5		392
393	Latino	CETA	No	Had	No	Dorm	15	4	F	0	7.5	3	3	2	7.5	0	3.5	19	0	0	S. aureus	393
394	Black	A&S	No	No	No	On-Campus	15	3	F	0	7.5	1	3	0	3.5	1.5	0	19	0	5		394
395	Black	ENHS	No	No	No	On-Campus	135	4	M	0	5.5	3	0	1	3.5	1.5	0	19	1.5	30		395
396	Black	BARNEY	No-equipment	No	No	On-Campus	195	4	M	0	6.5	3	3	0	3.5	0	0	18	0	0		396
397	Latino	A&S	No	No	No	Off-Campus	15	3	F	0	7.5	2	0	1	1.5	1.5	7.5	22	0	0		397
398	White	HARTT/HILLYER	No	No	No	On-Campus	15	2	M	0	6.5	1	3	0	3.5	0	1.5	19	1.5	0		398
399	Black	HARTT/HILLYER	Non-Contact	No	Non-Face	Dorm	15	2	F	0	7.5	0	3	2	3.5	0	0	18	0	25		399
400	Black	A&S	No	No	No	On-Campus	75	3	M	1	6.5	4	3	1	3.5	1.5	3.5	20	0	5	S. aureus	400	YES
401	White	A&S	No	No	No	On-Campus	15	4	F	0	7.5	0	23	3	3.5	1.5	5.5	20	0	25		401
402	Black	A&S	Non-Contact	No	No	Dorm	225	2	M	0	5.5	1	3	0	5.5	0	0	18	0	5		402
403	Asian	BARNEY	No-equipment	Lived with	No	Dorm	225	4	M	0	5.5	3	3	2	7.5	0	3.5	18	1.5	0		403
404	White	HARTT/HILLYER	Non-Contact	No	Face	Dorm	225	1	M	0	6.5	1	3	0	7.5	0	1.5	18	1.5	5	S. warneri	404	YES
405	Black	BARNEY	No-equipment	No	No	Dorm	135	1	M	0	7.5	2	3	0	7.5	0	0	18	0	0		405
406	Black	CETA	Non-Contact	No	No	On-Campus	135	1	M	0	4.5	1	3	0	5.5	0	1.5	20	0	5		406
407	White	A&S	Non-Contact	Lived with	No	Dorm	75	0	M	0	4.5	3	3	1	3.5	0	1.5	18	0	5		407
408	Black	BARNEY	Non-Contact	No	No	Dorm	135	4	M	0	5.5	4	3	2	3.5	7.5	0	19	0	5		408
409	White	BARNEY	Non-Contact	No	No	On-Campus	225	3	F	0	6.5	4	0	2	3.5	0	7.5	20	0	15	S. aureus	409	YES
410	Latino	A&S	Non-Contact	No	No	On-Campus	135	4	M	0	5.5	3	3	1	3.5	0	1.5	19	0	0		410
411	Black	ENHS	Non-Contact	No	Face	On-Campus	75	2	M	0	4.5	2	3	1	3.5	0	0	19	0	0	S. aureus	411	YES
412	Black	CETA	Non-Contact	No	No	On-Campus	195	4	M	4	4.5	3	3	1	3.5	0	1.5	21	0	5		412
413	Latino	A&S	No	No	Non-Face	House	75	4	M	0	6.5	2	3	2	1.5	0	1.5	22	7.5	5		413
414	White	CETA	No-equipment	No	No	On-Campus	75	3	M	0	5.5	4	3	2	3.5	1.5	1.5	21	0	5		414
415	White	HARTT/HILLYER	No-equipment	No	Face	House	135	4	M	0	6.5	0	3	1	3.5	0	1.5	20	0	30		415
416	Latino	A&S	No	No	No	Off-Campus	75	4	M	4	6.5	0	0	0	0	10	1.5	21	0	0		416
417	White	ENHS	Non-Contact	No	No	On-Campus	225	4	M	0	7.5	0	3	1	3.5	0	1.5	19	0	0		417
418	Black	BARNEY	Shared	No	No	Dorm	135	4	F	0	7.5	4	3	1	5.5	0	0	19	0	0		418
419	White	BARNEY	No-equipment	No	No	On-Campus	135	4	M	0	6.5	1	3	2	3.5	1.5	1.5	20	0	5	S. aureus	419	YES
420	White	HARTT/HILLYER	No	No	Non-Face	Off-Campus	135	1	M	0	5.5	1	3	2	1.5	0	0	20	0	0	S. aureus	420
421	White	A&S	Shared	No	No	On-Campus	195	4	F	0	6.5	1	10	2	3.5	1.5	3.5	20	3.5	5	S. aureus	421
422	Other	A&S	No-equipment	No	No	On-Campus	225	4	M	0	7.5	1	3	3	7.5	0	1.5	19	0	0		422
423	White	ENHS	Equipment	No	No	On-Campus	195	4	F	0	6.5	2	10	2	1.5	0	1.5	21	0	5		423
424	White	BARNEY	Equipment	No	No	On-Campus	195	2	F	0	7.5	3	3	1	3.5	0	1.5	19	0	5		424
425	White	ENHS	Shared	No	No	Dorm	135	4	M	0	5.5	1	3	0	7.5	0	1.5	18	0	5	S. aureus	425	YES
426	White	A&S	Non-Contact	No	No	On-Campus	195	2	F	0	7.5	3	3	1	3.5	1.5	3.5	21	0	0		426
427	White	ENHS	Equipment	No	No	On-Campus	195	4	F	4	6.5	2	3	2	3.5	1.5	1.5	19	0	5		427
428	White	ENHS	No-equipment	No	No	Dorm	195	4	F	0	5.5	1	3	2	7.5	0	0	19	1.5	5		428
429	White	ENHS	Non-Contact	No	No	Dorm	225	4	M	0	7.5	2	3	0	7.5	0	0	18	0	0	S. aureus	429	YES
430	Latino	CETA	No	No	No	On-Campus	135	4	M	0	4.5	0	3	0	1.5	0	1.5	19	0	0		430
431	White	BARNEY	No-equipment	No	No	On-Campus	135	4	F	0	7.5	1	0	0	3.5	1.5	5.5	20	0	0		431
432	Latino	CETA	Non-Contact	No	No	Dorm	135	1	M	0	5.5	3	3	2	7.5	0	1.5	18	0	25		432
433	White	A&S	No	No	Non-Face	Dorm	135	3	F	0	6.5	0	0	3	7.5	1.5	1.5	19	0	25		433
434	White	ENHS	No-equipment	No	No	Dorm	195	2	F	0	5.5	2	3	1	7.5	0	3.5	18	0	15		434
435	White	ENHS	Non-Contact	No	No	Dorm	225	3	F	0	7.5	2	3	1	7.5	0	0	18	3.5	15		435
436	White	ENHS	Non-Contact	No	Face	Dorm	225	3	F	0	5.5	1	0	1	7.5	0	1.5	18	0	5		436
437	White	ENHS	Non-Contact	No	No	On-Campus	225	3	F	0	5.5	2	3	1	3.5	0	1.5	19	0	5		437
438	White	ENHS	Non-Contact	No	No	Dorm	195	4	F	10	6.5	3	0	2	3.5	1.5	1.5	19	0	15	S. aureus	438	YES	YES
439	Black	A&S	Non-Contact	No	No	Dorm	195	3	F	0	5.5	4	3	2	7.5	1.5	1.5	18	0	0		439
440	White	HARTT/HILLYER	No	No	Face	Off-Campus	135	4	F	0	5.5	1	3	1	1.5	0	5.5	21	0	0		440
441	White	ENHS	No	No	No	Dorm	195	2	M	0	5.5	3	10	1	7.5	0	1.5	18	0	15		441
442	White	HARTT/HILLYER	No-equipment	No	Face	House	135	3	M	0	5.5	1	3	0	3.5	0	1.5	20	1.5	5	S. cohnii	442	YES
443	White	CETA	No	No	No	On-Campus	135	3	M	0	6.5	3	3	1	5.5	0	0	18	0	5		443
444	White	A&S	Equipment	No	No	On-Campus	225	3	F	0	4.5	3	10	3	3.5	4	3.5	21	0	30		444
445	White	A&S	Shared	No	Non-Face	On-Campus	225	3	F	0	5.5	4	3	1	5.5	4	3.5	21	0	30	S. aureus	445	YES
446	White	HARTT/HILLYER	No	No	Non-Face	House	195	4	M	10	6.5	2	0	1	1.5	1.5	1.5	21	0	0		446
447	White	BARNEY	No	No	No	Off-Campus	195	4	M	0	5.5	2	3	4	0	1.5	3.5	22	0	5		447
448	White	HARTT/HILLYER	Non-Contact	No	Face	Off-Campus	75	1	M	0	6.5	1	0	1	0	0	1.5	22	0	30		448
449	White	BARNEY	No-equipment	No	No	Off-Campus	135	4	M	1	7.5	2	3	1	1.5	0	0	21	0	5		449
450	Latino	BARNEY	No-equipment	No	No	Off-Campus	135	2	M	0	8.5	2	0	0	1.5	0	0	19	0	5		450
451	White	A&S	Non-Contact	No	No	Dorm	225	1	M	0	8.5	2	3	0	7.5	0	1.5	19	0	0		451
452	Latino	CETA	No	No	No	On-Campus	75	4	M	0	5.5	2	0	1	1.5	0	0	19	0	5		452
453	Black	CETA	Equipment	No	No	On-Campus	195	4	M	0	5.5	1	3	2	3.5	0	0	18	0	0		453
454	Latino	CETA	No	No	No	On-Campus	135	2	M	0	5.5	2	0	0	3.5	0	0	19	0	0		454
455	White	ENHS	No	No	No	On-Campus	135	4	M	0	6.5	1	30	1	3.5	0	3.5	21	0	5		455
456	White	BARNEY	No	No	No	On-Campus	135	4	M	0	6.5	0	3	0	3.5	0	1.5	20	0	5		456
457	White	BARNEY	Non-Contact	No	No	On-Campus	225	4	M	0	5.5	1	0	0	1.5	0	0	21	0	0		457
458	White	BARNEY	No-equipment	No	No	Dorm	195	2	M	0	6.5	1	3	2	7.5	0	0	18	0	5		458
459	White	ENHS	Non-Contact	No	No	Dorm	225	2	M	0	7.5	2	3	1	7.5	0	3.5	18	0	15		459
460	White	ENHS	Non-Contact	No	No	Dorm	195	3	M	0	7.5	0	3	1	7.5	0	1.5	19	0	0		460
461	White	A&S	No	No	Non-Face	Dorm	75	2	F	0	6.5	2	0	3	7.5	1.5	0	18	0	5		461
462	White	HARTT/HILLYER	No	No	Face	Off-Campus	15	1	F	0	7.5	1	3	0	3.5	0	1.5	20	3.5	5		462
463	White	CETA	No	No	No	Dorm	15	2	F	4	4.5	1	3	1	5.5	4	1.5	21	0	0		463
464	White	CETA	No	No	No	Dorm	15	2	F	0	4.5	1	0	0	7.5	0	1.5	18	0	0		464
465	White	ENHS	No-equipment	Lived with	Face	Dorm	225	2	M	0	5.5	0	3	0	7.5	0	1.5	18	0	5		465
466	White	A&S	No-equipment	No	No	Dorm	225	1	M	0	6.5	2	0	0	7.5	0	1.5	19	0	5		466
467	White	A&S	Non-Contact	No	No	On-Campus	225	3	M	0	7.5	3	3	1	3.5	0	1.5	20	0	5		467
468	White	A&S	Equipment	No	No	On-Campus	195	4	F	0	7.5	4	3	1	3.5	4	7.5	21	0	5		468
469	White	ENHS	Equipment	No	No	Dorm	135	1	F	0	5.5	2	3	2	7.5	0	3.5	18	1.5	5		469
470	White	ENHS	Equipment	No	Face	Dorm	135	1	F	0	6.5	4	0	2	5.5	0	0	18	3.5	0		470
471	White	A&S	No	No	No	Dorm	75	4	F	0	7.5	2	3	0	7.5	0	1.5	18	1.5	5		471
472	Black	A&S	No	No	No	House	75	1	F	0	7.5	2	0	0	0	1.5	1.5	21	0	0		472
473	White	HARTT/HILLYER	No	No	No	Dorm	75	3	M	0	6.5	0	3	0	3.5	0	1.5	18	0	5	S. aureus	473
474	White	HARTT/HILLYER	No	No	Face	On-Campus	15	2	M	1	6.5	2	0	0	1.5	0	0	19	0	5	S. aureus	474	YES
475	White	HARTT/HILLYER	No	No	Face	Dorm	75	3	M	10	6.5	2	0	0	5.5	0	1.5	20	0	5	S. aureus	475
476	White	HARTT/HILLYER	No	No	Non-Face	On-Campus	135	3	F	0	8.5	1	3	3	3.5	0	1.5	19	0	5	S. aureus	476	YES
477	White	A&S	No	No	No	House	15	4	F	0	7.5	0	3	1	1.5	7.5	3.5	22	0	30		477
478	White	A&S	No	No	No	House	15	2	M	0	6.5	1	0	0	0	0	3.5	22	0	0		478
479	White	ENHS	Non-Contact	No	No	Dorm	75	4	F	0	5.5	0	3	0	5.5	7.5	5.5	18	0	25		479
480	White	ENHS	No	Lived with	No	Dorm	75	1	F	0	7.5	2	3	4	7.5	1.5	3.5	18	0	5		480
481	White	BARNEY	No	No	No	Dorm	15	3	M	0	6.5	0	3	0	7.5	0	1.5	18	0	30		481
482	White	HARTT/HILLYER	No	No	No	Dorm	15	4	M	0	6.5	1	0	0	7.5	0	0	19	1.5	0		482
483	Latino	A&S	No	No	No	House	15	3	F	0	6.5	0	3	0	3.5	0	0	18	0	5		483
484	Black	CETA	No-equipment	No	No	Off-Campus	75	4	M	0	5.5	0	0	1	1.5	0	0	18	0	0		484
485	White	A&S	No	Had	No	Off-Campus	75	2	F	0	6.5	2	3	2	1.5	1.5	1.5	21	0	30		485
486	White	CETA	No	No	Non-Face	On-Campus	75	4	M	0.5	8.5	2	30	1	5.5	0	0	19	0	0		486
487	Black	A&S	No	No	Non-Face	Dorm	135	4	F	0	8.5	3	3	0	7.5	0	0	18	1.5	5		487
488	Asian	A&S	No	No	No	Dorm	135	3	M	0	6.5	3	0	0	7.5	0	0	18	0	0	S. aureus	488	YES
489	Black	ENHS	No	No	No	On-Campus	15	4	F	0	6.5	2	0	1	3.5	0	0	19	0	0		489
490	Black	BARNEY	No	No	No	Dorm	15	3	F	0	7.5	4	0	0	3.5	0	0	19	3.5	0		490
491	White	BARNEY	No	No	Non-Face	Dorm	15	0	M	0	6.5	0	0	0	7.5	0	1.5	18	0	5	S. aureus	491	YES
492	Other	BARNEY	Equipment	No	No	On-Campus	195	2	M	10	5.5	3	3	1	3.5	0	0	20	0	5		492
493	White	BARNEY	Equipment	No	No	House	225	3	M	0	6.5	2	0	0	5.5	0	1.5	20	0	0	S. aureus	493
494	White	BARNEY	No	No	Face	Dorm	75	4	F	0	7.5	2	3	0	7.5	0	1.5	18	0	15	S. aureus	494
495	White	A&S	Shared	No	No	Dorm	195	2	F	0	6.5	2	0	0	5.5	0	1.5	18	1.5	0		495
496	White	BARNEY	Non-Contact	No	No	On-Campus	225	4	F	0	7.5	3	3	2	1.5	0	5.5	21	0	5	S. aureus	496	YES
497	White	BARNEY	No	No	No	On-Campus	15	3	M	10	7.5	0	0	0	3.5	0	0	21	0	0		497
498	White	BARNEY	No	No	No	Off-Campus	75	4	F	0	7.5	3	3	3	0	0	5.5	22	0	25	S. aureus	498	YES
499	Black	BARNEY	Shared	No	Non-Face	On-Campus	135	1	M	0	7.5	2	0	0	1.5	0	0	21	0	0		499
500	Black	BARNEY	No	No	Non-Face	Dorm	15	2	M	0	6.5	2	0	0	7.5	0	0	21	0	5		500

## Sheet: Sheet2
S. aureus
S. aureus
S. aureus
S. aureus
S. aureus
S. aureus
S. aureus
S. aureus
S. aureus
S. aureus
S. aureus
S. aureus
S. aureus
S. aureus
S. aureus
S. aureus
S. aureus
S. aureus
S. aureus
S. aureus
S. aureus
S. aureus
S. aureus
S. aureus
S. aureus
S. aureus
S. aureus
S. aureus
S. aureus
S. aureus
S. aureus
S. aureus
S. aureus
S. aureus
S. aureus
S. aureus
S. aureus
S. aureus
S. aureus
S. aureus
S. aureus
S. aureus
S. aureus
S. aureus
S. aureus
S. aureus
S. aureus
S. aureus
S. aureus
S. aureus
S. aureus
S. aureus
S. aureus
S. aureus
S. aureus
S. aureus
S. aureus
S. aureus
S. aureus
S. aureus
S. aureus
S. aureus
S. aureus
S. aureus
S. aureus
S. aureus
S. aureus
S. aureus
S. aureus
S. aureus
S. aureus
S. aureus
S. aureus
S. aureus
S. aureus
S. aureus
S. aureus
S. aureus
S. aureus
S. aureus
S. aureus
S. aureus
S. aureus
S. aureus
S. aureus
S. aureus
S. aureus
S. aureus
S. aureus
S. aureus
S. aureus
S. aureus
S. aureus
S. aureus
S. aureus
S. aureus
S. capitis
S. cohnii
S. haemolyticus
S. haemolyticus
S. haemolyticus
S. saprophyticus
S. saprophyticus
S. saprophyticus
S. saprophyticus
S. saprophyticus
S. saprophyticus
S. saprophyticus
S. saprophyticus
S. saprophyticus
S. saprophyticus
S. saprophyticus
S. saprophyticus
S. saprophyticus
S. saprophyticus
S. saprophyticus
S. saprophyticus
S. saprophyticus
S. saprophyticus
S. saprophyticus
S. saprophyticus
S. saprophyticus
S. saprophyticus
S. saprophyticus
S. saprophyticus
S. saprophyticus
S. saprophyticus
S. warneri
S. warneri
S. warneri
S. warneri
S. warneri
S. warneri
S. warneri
S. warneri
S. xylosus
S. xylosus
S. xylosus
S. xylosus
S. xylosus

## Sheet: Sheet3
S. aureus
S. aureus
S. aureus
S. aureus
S. aureus
S. aureus
S. aureus
S. aureus
S. aureus
S. aureus
S. aureus
S. aureus
S. aureus
S. aureus
S. aureus
S. aureus
S. aureus
S. aureus
S. aureus
S. aureus
S. aureus
S. aureus
S. aureus
S. aureus
S. aureus
S. aureus
S. aureus
S. aureus
S. aureus
S. aureus
S. aureus
S. aureus
S. aureus
S. aureus
S. aureus
S. aureus
S. aureus
S. aureus
S. aureus
S. aureus
S. aureus
S. aureus
S. aureus
S. aureus
S. aureus
S. aureus
S. aureus
S. aureus
S. aureus
S. aureus
S. aureus
S. aureus
S. aureus
S. aureus
S. aureus
S. aureus
S. aureus
S. aureus
S. aureus
S. aureus
S. aureus
S. aureus
S. aureus
S. aureus
S. aureus
S. aureus
S. aureus
S. aureus
S. aureus
S. aureus
S. aureus
S. aureus
S. aureus
S. aureus
S. aureus
S. aureus
S. aureus
S. aureus
S. aureus
S. aureus
S. aureus
S. aureus
S. aureus
S. aureus
S. aureus
S. aureus
S. aureus
S. aureus
S. aureus
S. aureus
S. aureus
S. aureus
S. aureus
S. aureus
S. aureus
S. aureus
S. aureus
S. aureus
S. aureus
S. aureus
S. aureus
S. aureus
S. aureus
S. capitis
S. cohnii
S. cohnii
S. haemolyticus
S. haemolyticus
S. haemolyticus
S. haemolyticus
S. saprophyticus
S. saprophyticus
S. saprophyticus
S. saprophyticus
S. saprophyticus
S. saprophyticus
S. saprophyticus
S. saprophyticus
S. saprophyticus
S. saprophyticus
S. saprophyticus
S. saprophyticus
S. saprophyticus
S. saprophyticus
S. saprophyticus
S. saprophyticus
S. saprophyticus
S. saprophyticus
S. saprophyticus
S. saprophyticus
S. warneri
S. warneri
S. warneri
S. warneri
S. warneri
S. warneri
S. warneri
S. xylosus
S. xylosus
S. xylosus
